# Supplementary material for: Uncoupling Proteins and Regulated Proton Leak in Mitochondria
Source: Int J Mol Sci. 2022 Jan 28;23(3):1528. doi: 10.3390/ijms23031528 (PMC8835771; doi:10.3390/ijms23031528)
Supplement: Supplementary file 1 [file ijms-23-01528-s001.zip]

Archive with 1 entries (1 files):
- ijms-1547519-supplementary.pdf
